# Supplementary material for: Comparison of Antimicrobial Susceptibility Profiles of Thermotolerant Campylobacter spp. Isolated from Human and Poultry Samples in Georgia (Caucasus)
Source: Antibiotics (Basel). 2022 Oct 17;11(10):1419. doi: 10.3390/antibiotics11101419 (PMC9598889; doi:10.3390/antibiotics11101419)
Supplement: Supplementary file 1 [file antibiotics-11-01419-s001.zip]

Archive with 1 entries (1 files):
- antibiotics-1933703-supplementary.xlsx
