# Supplementary material for: Comparison of Antimicrobial Susceptibility Profiles of Thermotolerant Campylobacter spp. Isolated from Human and Poultry Samples in Georgia (Caucasus)
Source: Antibiotics (Basel). 2022 Oct 17;11(10):1419. doi: 10.3390/antibiotics11101419 (PMC9598889; doi:10.3390/antibiotics11101419)
Supplement: Supplementary file 1 [file antibiotics-11-01419-s001.zip › antibiotics-1933703-supplementary.xlsx]

## Sheet: Supplementary Material
Supplementary Material
Metreveli, M.; Bulia, S.; Tevzadze, L.; Tsanava, S.; Zarske, M.; Goenaga, J.C.; Preuss, S.; Lomidze, G.; Koulouris, S.; Imnadze, P.; Stingl, K.
Comparison of Antimicrobial Susceptibility Profiles of Thermotolerant Campylobacter isolated from human and poultry samples in Georgia (Caucasus).
Table S1	Complete sample list, including phenotype of antibiotic resistance
Table S2	WGS data overview and antibiotic resistance of tested samples
Table S3	WGS data - plasmid annotation
Notes:
new allele or ST type is marked in orange in Table S2
Bitscores in Table S3 are provided indicating quality of sequence similarity; the Bitscore is the required size of a sequence database in which the current match could be found just by chance

## Sheet: TabS1_Complete_sample list
data export	2022-03-10
strain No.	source	original No.	Isolation date	Species	NGS_Species	CHL	CIP	ERY	ETP	GEN	TET	Res profile	Res type
BfR-CA-19789	broiler, feces	BY 5	2020-02-12	Campylobacter coli	Campylobacter coli	4	32	<=1	0,5	0,5	>64	CIP, TET	2-fold
BfR-CA-19797	human stool	H8	2020-07-06	Campylobacter jejuni	Campylobacter jejuni	4	16	2	<=0,12	0,5	<=0,5	CIP	1-fold
BfR-CA-19798	human stool	H5	2020-07-08	Campylobacter jejuni	Campylobacter jejuni	<=2	8	<=1	<=0,12	0,5	64	CIP, TET	2-fold
BfR-CA-19799	human stool	H9	2020-07-13	Campylobacter coli	Campylobacter coli	4	16	<=1	1	0,5	>64	CIP, ETP, TET	3-fold
BfR-CA-19802	human stool	H12	2020-08-20	Campylobacter coli	Campylobacter coli	4	32	<=1	0,5	1	>64	CIP, TET	2-fold
BfR-CA-19804	human stool	H18	2020-09-29	Campylobacter coli	Campylobacter coli	<=2	8	<=1	1	0,5	>64	CIP, ETP, TET	3-fold
BfR-CA-19805	human stool	H19	2020-09-29	Campylobacter jejuni	Campylobacter jejuni	<=2	16	<=1	<=0,12	0,5	<=0,5	CIP	1-fold
BfR-CA-19806	human stool	H20	2020-10-13	Campylobacter jejuni	Campylobacter jejuni	<=2	16	<=1	<=0,12	0,5	<=0,5	CIP	1-fold
BfR-CA-19807	human stool	H27	2020-12-10	Campylobacter coli	Campylobacter coli	4	16	2	<=0,12	0,5	>64	CIP, TET	2-fold
BfR-CA-19808	human stool	H28	2020-12-15	Campylobacter coli	Campylobacter coli	4	16	2	2	0,5	<=0,5	CIP, ETP	2-fold
BfR-CA-19812	human stool	H34	2021-03-05	Campylobacter jejuni	Campylobacter jejuni	<=2	16	<=1	<=0,12	<=0,25	>64	CIP, TET	2-fold
BfR-CA-19817	human stool	H39	2021-05-13	Campylobacter jejuni	Campylobacter jejuni	<=2	16	<=1	<=0,12	0,5	<=0,5	CIP	1-fold
BfR-CA-19820	human stool	H13	2020-08-20	Campylobacter jejuni	Campylobacter jejuni	<=2	<=0,12	<=1	<=0,12	0,5	<=0,5	sensitive	sensitive
BfR-CA-19827	broiler, feces	BY 15	2020-07-03	Campylobacter coli	Campylobacter coli	<=2	<=0,12	<=1	0,5	0,5	<=0,5	sensitive	sensitive
BfR-CA-19828	broiler, feces	BY 18	2020-07-03	Campylobacter jejuni	Campylobacter jejuni	<=2	16	<=1	<=0,12	0,5	64	CIP, TET	2-fold
BfR-CA-19831	broiler, feces	BY 33	2021-02-11	Campylobacter jejuni	Campylobacter jejuni	<=2	8	<=1	<=0,12	<=0,25	>64	CIP, TET	2-fold
BfR-CA-19833	broiler, feces	BY 37	2021-02-11	Campylobacter coli	Campylobacter coli	4	16	<=1	0,5	1	>64	CIP, TET	2-fold
BfR-CA-19839	broiler, feces	BY 45	2021-02-23	Campylobacter jejuni	Campylobacter jejuni	<=2	<=0,12	<=1	<=0,12	0,5	<=0,5	sensitive	sensitive
BfR-CA-19845	human stool	H30	2021-01-11	Campylobacter jejuni	Campylobacter jejuni	4	32	2	0,25	0,5	>64	CIP, TET	2-fold
BfR-CA-19846	broiler, feces	BY 27	2020-07-17	Campylobacter jejuni	Campylobacter jejuni	<=2	8	<=1	<=0,12	0,5	32	CIP, TET	2-fold
BfR-CA-19851	human stool	H41	2021-06-08	Campylobacter jejuni	Campylobacter jejuni	4	32	<=1	0,25	0,5	>64	CIP, TET	2-fold
BfR-CA-19853	human stool	H43	2021-06-16	Campylobacter jejuni	Campylobacter jejuni	<=2	<=0,12	<=1	<=0,12	0,5	64	TET	1-fold
BfR-CA-19854	human stool	H44	2021-06-16	Campylobacter coli	Campylobacter coli	<=2	16	<=1	2	1	>64	CIP, ETP, TET	3-fold
BfR-CA-19857	human stool	H47	2021-07-01	Campylobacter coli	Campylobacter coli	<=2	32	<=1	0,5	0,5	>64	CIP, TET	2-fold
BfR-CA-19863	human stool	H53	2021-07-30	Campylobacter jejuni	Campylobacter jejuni	<=2	16	<=1	<=0,12	<=0,25	<=0,5	CIP	1-fold
BfR-CA-19866	human stool	H56	2021-09-23	Campylobacter jejuni	Campylobacter jejuni	<=2	16	<=1	<=0,12	0,5	<=0,5	CIP	1-fold
BfR-CA-19874	broiler, feces	BY 46	2021-02-23	Campylobacter coli	Campylobacter coli	4	16	<=1	4	1	<=0,5	CIP, ETP	2-fold
BfR-CA-19876	broiler, feces	BY 48	2021-02-26	Campylobacter jejuni	Campylobacter jejuni	4	32	<=1	<=0,12	0,5	>64	CIP, TET	2-fold
BfR-CA-19902	human stool	H29	2020-12-25	Campylobacter coli	Campylobacter coli	<=2	8	<=1	1	0,5	64	CIP, ETP, TET	3-fold
BfR-CA-19906	broiler, feces	BY 80	2021-04-07	Campylobacter coli	Campylobacter coli	4	8	<=1	1	0,5	<=0,5	CIP, ETP	2-fold
BfR-CA-19911	broiler, feces	BY 66	2021-04-01	Campylobacter jejuni	Campylobacter jejuni	<=2	8	<=1	<=0,12	<=0,25	>64	CIP, TET	2-fold
BfR-CA-19922	broiler, feces	BY 86	2021-04-07	Campylobacter coli	Campylobacter coli	<=2	32	<=1	0,5	0,5	>64	CIP, TET	2-fold
BfR-CA-19931	broiler, feces	BY 95	2021-04-07	Campylobacter jejuni	Campylobacter jejuni	<=2	4	<=1	<=0,12	0,5	16	CIP, TET	2-fold
BfR-CA-19951	broiler, feces	BY 115	2021-04-15	Campylobacter jejuni	Campylobacter jejuni	<=2	16	<=1	<=0,12	0,5	>64	CIP, TET	2-fold
BfR-CA-19952	broiler, feces	IndChi 1	2021-06-03	Campylobacter coli	Campylobacter coli	<=2	16	<=1	1	0,5	>64	CIP, ETP, TET	3-fold
BfR-CA-19961	broiler, feces	IndChi 10	2021-06-17	Campylobacter coli	Campylobacter coli	<=2	16	<=1	1	0,5	>64	CIP, ETP, TET	3-fold
BfR-CA-19967	broiler, feces	IndChi 16	2021-06-17	Campylobacter jejuni	Campylobacter jejuni	4	16	<=1	0,25	0,5	>64	CIP, TET	2-fold
BfR-CA-19989	broiler, feces	IndChi 38	2021-07-09	Campylobacter coli	Campylobacter coli	<=2	16	<=1	0,5	0,5	>64	CIP, TET	2-fold
BfR-CA-19995	broiler, feces	IndChi 44	2021-07-09	Campylobacter jejuni	Campylobacter jejuni	4	16	<=1	<=0,12	0,5	>64	CIP, TET	2-fold
BfR-CA-19996	broiler, feces	IndChi 45	2021-07-09	Campylobacter coli	Campylobacter coli	<=2	16	<=1	1	0,5	>64	CIP, ETP, TET	3-fold
BfR-CA-19786	broiler, feces	BY 1	2020-10-28	Campylobacter coli	n.a.	4	32	<=1	0,5	0,5	>64	CIP, TET	2-fold
BfR-CA-19787	broiler, feces	BY 3	2020-02-12	Campylobacter coli	n.a.	4	32	<=1	0,5	0,5	>64	CIP, TET	2-fold
BfR-CA-19788	broiler, feces	BY 4	2020-02-12	Campylobacter coli	n.a.	4	>32	<=1	0,5	1	>64	CIP, TET	2-fold
BfR-CA-19790	broiler, feces	BY 6	2021-06-18	Campylobacter coli	n.a.	8	>32	<=1	1	1	>64	CIP, ETP, TET	3-fold
BfR-CA-19791	broiler, feces	BY 7	2021-06-18	Campylobacter coli	n.a.	4	>32	<=1	1	1	>64	CIP, ETP, TET	3-fold
BfR-CA-19792	broiler, feces	BY 9	2020-02-21	Campylobacter coli	n.a.	4	32	<=1	0,25	0,5	>64	CIP, TET	2-fold
BfR-CA-19793	human stool	H2	2020-06-21	Campylobacter jejuni	n.a.	4	8	<=1	<=0,12	0,5	>64	CIP, TET	2-fold
BfR-CA-19794	human stool	H3	2020-06-21	Campylobacter coli	n.a.	<=2	16	2	2	0,5	>64	CIP, ETP, TET	3-fold
BfR-CA-19795	human stool	H1	2020-06-21	Campylobacter jejuni	n.a.	<=2	16	<=1	<=0,12	<=0,25	64	CIP, TET	2-fold
BfR-CA-19796	human stool	H7	2020-07-06	Campylobacter jejuni	n.a.	<=2	16	<=1	<=0,12	0,5	>64	CIP, TET	2-fold
BfR-CA-19800	human stool	H10	2020-07-15	Campylobacter jejuni	n.a.	<=2	16	<=1	<=0,12	0,5	<=0,5	CIP	1-fold
BfR-CA-19801	human stool	H11	2020-07-20	Campylobacter jejuni	n.a.	4	16	<=1	0,25	0,5	>64	CIP, TET	2-fold
BfR-CA-19803	human stool	H14	2020-09-04	Campylobacter jejuni	n.a.	<=2	16	<=1	<=0,12	0,5	<=0,5	CIP	1-fold
BfR-CA-19809	human stool	H31	2021-01-18	Campylobacter jejuni	n.a.	<=2	8	<=1	<=0,12	1	>64	CIP, TET	2-fold
BfR-CA-19810	human stool	H32	2021-02-11	Campylobacter jejuni	n.a.	<=2	<=0,12	<=1	<=0,12	0,5	<=0,5	sensitivee	sensitive
BfR-CA-19811	human stool	H33	2021-03-02	Campylobacter jejuni	n.a.	<=2	8	<=1	<=0,12	0,5	<=0,5	CIP	1-fold
BfR-CA-19813	human stool	H35	2021-04-21	Campylobacter jejuni	n.a.	<=2	<=0,12	<=1	<=0,12	<=0,25	<=0,5	sensitive	sensitive
BfR-CA-19814	human stool	H36	2021-04-21	Campylobacter jejuni	n.a.	<=2	<=0,12	<=1	<=0,12	1	<=0,5	sensitive	sensitive
BfR-CA-19815	human stool	H37	2021-04-26	Campylobacter jejuni	n.a.	<=2	16	<=1	<=0,12	1	<=0,5	CIP	1-fold
BfR-CA-19816	human stool	H38	2021-05-07	Campylobacter jejuni	n.a.	<=2	4	<=1	<=0,12	0,5	16	CIP, TET	2-fold
BfR-CA-19818	human stool	H4	2020-07-06	Campylobacter jejuni	n.a.	4	32	<=1	<=0,12	0,5	<=0,5	CIP	1-fold
BfR-CA-19819	human stool	H6	2020-07-06	Campylobacter jejuni	n.a.	4	16	2	<=0,12	0,5	<=0,5	CIP	1-fold
BfR-CA-19821	human stool	H15	2020-09-11	Campylobacter jejuni	n.a.	<=2	8	<=1	<=0,12	<=0,25	<=0,5	CIP	1-fold
BfR-CA-19822	human stool	H16	2020-09-11	Campylobacter jejuni	n.a.	<=2	<=0,12	<=1	<=0,12	0,5	<=0,5	sensitive	sensitive
BfR-CA-19823	human stool	H17	2020-09-24	Campylobacter jejuni	n.a.	4	16	4	<=0,12	0,5	<=0,5	CIP	1-fold
BfR-CA-19824	broiler, feces	BY 2	2020-10-28	Campylobacter coli	n.a.	4	32	<=1	0,25	0,5	>64	CIP, TET	2-fold
BfR-CA-19825	broiler, feces	BY 8	2021-06-18	Campylobacter coli	n.a.	<=2	4	<=1	<=0,12	0,5	16	CIP, TET	2-fold
BfR-CA-19826	broiler, feces	BY 14	2020-07-03	Campylobacter coli	n.a.	<=2	16	<=1	1	1	>64	CIP, ETP, TET	3-fold
BfR-CA-19829	broiler, feces	BY 31	2021-02-11	Campylobacter coli	n.a.	<=2	8	<=1	0,5	0,5	>64	CIP, TET	2-fold
BfR-CA-19830	broiler, feces	BY 32	2021-02-11	Campylobacter coli	n.a.	<=2	8	<=1	0,5	0,5	>64	CIP, TET	2-fold
BfR-CA-19832	broiler, feces	BY 35	2021-02-11	Campylobacter coli	n.a.	<=2	8	<=1	0,25	0,5	>64	CIP, TET	2-fold
BfR-CA-19834	broiler, feces	BY 39	2021-02-11	Campylobacter coli	n.a.	4	32	<=1	0,25	0,5	>64	CIP, TET	2-fold
BfR-CA-19835	broiler, feces	BY 40	2021-02-11	Campylobacter coli	n.a.	8	32	<=1	0.5	0,5	<=0,5	CIP	1-fold
BfR-CA-19836	broiler, feces	BY 41	2021-02-11	Campylobacter coli	n.a.	<=2	16	2	0,5	0,5	>64	CIP, TET	2-fold
BfR-CA-19837	broiler, feces	BY 42	2021-02-11	Campylobacter coli	n.a.	4	32	4	0,5	1	<=0,5	CIP	1-fold
BfR-CA-19838	broiler, feces	BY 43	2021-02-23	Campylobacter coli	n.a.	<=2	8	<=1	1	0,5	64	CIP, ETP, TET	3-fold
BfR-CA-19840	human stool	H22	2020-10-13	Campylobacter jejuni	n.a.	<=2	16	<=1	<=0,12	0,5	>64	CIP, TET	2-fold
BfR-CA-19841	human stool	H23	2020-10-16	Campylobacter jejuni	n.a.	<=2	8	<=1	<=0,12	<=0,25	64	CIP, TET	2-fold
BfR-CA-19842	human stool	H24	2020-10-23	Campylobacter jejuni	n.a.	<=2	16	<=1	<=0,12	0,5	<=0,5	CIP	1-fold
BfR-CA-19843	human stool	H25	2020-11-20	Campylobacter jejuni	n.a.	<=2	16	<=1	0,25	0,5	<=0,5	CIP	1-fold
BfR-CA-19844	human stool	H26	2020-12-08	Campylobacter jejuni	n.a.	<=2	8	<=1	<=0,12	0,5	<=0,5	CIP	1-fold
BfR-CA-19847	broiler, feces	BY 29	2020-07-17	Campylobacter coli	n.a.	4	16	<=1	0,5	0,5	>64	CIP, TET	2-fold
BfR-CA-19848	broiler, feces	BY 36	2021-02-11	Campylobacter coli	n.a.	4	0,5	<=1	1	0,5	<=0,5	ETP	1-fold
BfR-CA-19849	broiler, feces	BY 44	2021-02-23	Campylobacter coli	n.a.	4	16	<=1	1	1	>64	CIP, ETP, TET	3-fold
BfR-CA-19850	human stool	H40	2021-05-20	Campylobacter jejuni	n.a.	<=2	16	2	<=0,12	0,5	<=0,5	CIP	1-fold
BfR-CA-19852	human stool	H42	2021-06-10	Campylobacter jejuni	n.a.	<=2	8	<=1	<=0,12	0,5	<=0,5	CIP	1-fold
BfR-CA-19855	human stool	H45	2021-07-01	Campylobacter jejuni	n.a.	<=2	32	<=1	<=0,12	0,5	>64	CIP, TET	2-fold
BfR-CA-19856	human stool	H46	2021-07-01	Campylobacter jejuni	n.a.	<=2	16	<=1	<=0,12	0,5	16	CIP, TET	2-fold
BfR-CA-19858	human stool	H48	2021-07-02	Campylobacter jejuni	n.a.	4	32	<=1	<=0,12	0,5	32	CIP, TET	2-fold
BfR-CA-19859	human stool	H49	2021-07-05	Campylobacter jejuni	n.a.	<=2	8	<=1	<=0,12	0,5	16	CIP, TET	2-fold
BfR-CA-19860	human stool	H50	2021-07-07	Campylobacter coli	n.a.	8	<=0,12	4	0,5	1	<=0,5	sensitive	sensitive
BfR-CA-19861	human stool	H51 No cult	2021-07-09	Campylobacter jejuni	n.a.	<=2	16	<=1	<=0,12	0,5	<=0,5	CIP	1-fold
BfR-CA-19862	human stool	H52	2021-07-30	Campylobacter jejuni	n.a.	<=2	8	<=1	<=0,12	<=0,25	<=0,5	CIP	1-fold
BfR-CA-19864	human stool	H54	2021-07-30	Campylobacter jejuni	n.a.	<=2	16	<=1	<=0,12	0,5	<=0,5	CIP	1-fold
BfR-CA-19865	human stool	H55	2021-09-23	Campylobacter jejuni	n.a.	<=2	16	<=1	<=0,12	0,5	<=0,5	CIP	1-fold
BfR-CA-19867	human stool	H57	2021-09-23	Campylobacter jejuni	n.a.	<=2	8	<=1	<=0,12	0,5	<=0,5	CIP	1-fold
BfR-CA-19868	human stool	H21	2020-10-13	Campylobacter jejuni	n.a.	<=2	16	<=1	<=0,12	0,5	<=0,5	CIP	1-fold
BfR-CA-19869	broiler, feces	BY 34	2021-02-11	Campylobacter coli	n.a.	4	16	2	2	0,5	<=0,5	CIP, ETP	2-fold
BfR-CA-19870	broiler, feces	BY 38	2021-02-11	Campylobacter coli	n.a.	<=2	16	<=1	1	0,5	<=0,5	CIP, ETP	2-fold
BfR-CA-19875	broiler, feces	BY 47	2021-02-23	Campylobacter jejuni	n.a.	<=2	16	<=1	0,25	0,5	64	CIP, TET	2-fold
BfR-CA-19877	broiler, feces	BY 49	2021-02-26	Campylobacter coli	n.a.	<=2	16	<=1	1	0,5	<=0,5	CIP, ETP	2-fold
BfR-CA-19878	broiler, feces	BY 50	2021-02-26	Campylobacter coli	n.a.	<=2	16	<=1	2	0,5	<=0,5	CIP, ETP	2-fold
BfR-CA-19879	broiler, feces	BY 51	2021-02-26	Campylobacter jejuni	n.a.	<=2	16	<=1	<=0,12	0,5	<=0,5	CIP	1-fold
BfR-CA-19880	broiler, feces	BY 52	2021-02-26	Campylobacter jejuni	n.a.	<=2	<=0,12	<=1	<=0,12	0,5	<=0,5	sensitive	sensitive
BfR-CA-19881	broiler, feces	BY 53	2021-03-02	Campylobacter coli	n.a.	<=2	16	<=1	1	1	>64	CIP, ETP, TET	3-fold
BfR-CA-19882	broiler, feces	BY 54	2021-03-02	Campylobacter coli	n.a.	4	8	<=1	1	1	>64	CIP, ETP, TET	3-fold
BfR-CA-19883	broiler, feces	BY 55	2021-04-01	Campylobacter jejuni	n.a.	<=2	16	<=1	0,25	0,5	>64	CIP, TET	2-fold
BfR-CA-19884	broiler, feces	BY 57	2021-04-01	Campylobacter coli	n.a.	<=2	32	<=1	1	0,5	64	CIP, ETP, TET	3-fold
BfR-CA-19885	broiler, feces	BY 58	2021-04-01	Campylobacter jejuni	n.a.	<=2	16	<=1	0,25	0,5	>64	CIP, TET	2-fold
BfR-CA-19886	broiler, feces	BY 59	2021-04-01	Campylobacter coli	n.a.	4	32	<=1	0,25	0,5	>64	CIP, TET	2-fold
BfR-CA-19887	broiler, feces	BY 60	2021-04-01	Campylobacter coli	n.a.	4	8	<=1	0,5	0,5	64	CIP, TET	2-fold
BfR-CA-19888	broiler, feces	BY 61	2021-04-01	Campylobacter coli	n.a.	<=2	8	<=1	0,25	0,5	>64	CIP, TET	2-fold
BfR-CA-19889	broiler, feces	BY 62	2021-04-01	Campylobacter jejuni	n.a.	<=2	<=0,12	<=1	<=0,12	0,5	<=0,5	sensitive	sensitive
BfR-CA-19890	broiler, feces	BY 63	2021-04-01	Campylobacter jejuni	n.a.	4	32	<=1	<=0,12	<=0,25	>64	CIP, TET	2-fold
BfR-CA-19891	broiler, feces	BY 64	2021-04-01	Campylobacter jejuni	n.a.	4	32	<=1	<=0,12	<=0,25	>64	CIP, TET	2-fold
BfR-CA-19892	broiler, feces	BY 65	2021-04-01	Campylobacter jejuni	n.a.	<=2	16	<=1	<=0,12	<=0,25	64	CIP, TET	2-fold
BfR-CA-19893	broiler, feces	BY 67	2021-04-01	Campylobacter jejuni	n.a.	<=2	32	<=1	<=0,12	<=0,25	>64	CIP, TET	2-fold
BfR-CA-19894	broiler, feces	BY 68	2021-04-01	Campylobacter coli	n.a.	4	16	<=1	2	0,5	<=0,5	CIP, ETP	2-fold
BfR-CA-19895	broiler, feces	BY 70	2021-04-01	Campylobacter jejuni	n.a.	<=2	32	<=1	<=0,12	0,5	<=0,5	CIP	1-fold
BfR-CA-19896	broiler, feces	BY 71	2021-04-01	Campylobacter coli	n.a.	<=2	<=0,12	<=1	0.5	0,5	<=0,5	sensitive	sensitive
BfR-CA-19897	broiler, feces	BY 72	2021-04-07	Campylobacter coli	n.a.	4	32	<=1	0,25	0,5	>64	CIP, TET	2-fold
BfR-CA-19898	broiler, feces	BY 73	2021-04-07	Campylobacter coli	n.a.	8	32	<=1	1	0,5	>64	CIP, ETP, TET	3-fold
BfR-CA-19899	broiler, feces	BY 74	2021-04-07	Campylobacter coli	n.a.	<=2	32	<=1	0,25	0,5	>64	CIP, TET	2-fold
BfR-CA-19900	broiler, feces	BY 75	2021-04-07	Campylobacter coli	n.a.	4	16	<=1	0,5	0,5	<=0,5	CIP	1-fold
BfR-CA-19901	broiler, feces	BY 76	2021-04-07	Campylobacter coli	n.a.	4	32	<=1	0,25	0,5	>64	CIP, TET	2-fold
BfR-CA-19903	broiler, feces	BY 77	2021-04-07	Campylobacter coli	n.a.	4	32	<=1	0,5	0,5	>64	CIP, TET	2-fold
BfR-CA-19904	broiler, feces	BY 78	2021-04-07	Campylobacter coli	n.a.	4	8	<=1	1	0,5	<=0,5	CIP, ETP	2-fold
BfR-CA-19905	broiler, feces	BY 79	2021-04-07	Campylobacter coli	n.a.	4	32	<=1	0,25	0,5	>64	CIP, TET	2-fold
BfR-CA-19907	broiler, feces	BY 82	2021-04-07	Campylobacter coli	n.a.	4	32	<=1	0,25	0,5	>64	CIP, TET	2-fold
BfR-CA-19908	broiler, feces	BY 83	2021-04-07	Campylobacter coli	n.a.	4	8	<=1	1	0,5	<=0,5	CIP, ETP	2-fold
BfR-CA-19909	broiler, feces	BY 84	2021-04-07	Campylobacter coli	n.a.	4	>32	<=1	0,25	0,5	>64	CIP, TET	2-fold
BfR-CA-19910	broiler, feces	BY 85	2021-04-07	Campylobacter coli	n.a.	4	8	<=1	1	0,5	<=0,5	CIP, ETP	2-fold
BfR-CA-19921	broiler, feces	BY 81	2021-04-07	Campylobacter coli	n.a.	<=2	32	<=1	0,25	0,5	>64	CIP, TET	2-fold
BfR-CA-19923	broiler, feces	BY 87	2021-04-07	Campylobacter coli	n.a.	<=2	8	<=1	1	0,5	<=0,5	CIP, ETP	2-fold
BfR-CA-19924	broiler, feces	BY 88	2021-04-07	Campylobacter coli	n.a.	4	8	<=1	1	0,5	<=0,5	CIP, ETP	2-fold
BfR-CA-19925	broiler, feces	BY 89	2021-04-07	Campylobacter coli	n.a.	4	8	<=1	1	0,5	<=0,5	CIP, ETP	2-fold
BfR-CA-19926	broiler, feces	BY 90	2021-04-07	Campylobacter jejuni	n.a.	<=2	4	<=1	<=0,12	0,5	16	CIP, TET	2-fold
BfR-CA-19927	broiler, feces	BY 91	2021-04-07	Campylobacter coli	n.a.	4	>32	2	0,5	0,5	>64	CIP, TET	2-fold
BfR-CA-19928	broiler, feces	BY 92	2021-04-07	Campylobacter coli	n.a.	4	32	<=1	<=0,12	0,5	>64	CIP, TET	2-fold
BfR-CA-19929	broiler, feces	BY 93	2021-04-07	Campylobacter coli	n.a.	4	8	<=1	1	0,5	<=0,5	CIP, ETP	2-fold
BfR-CA-19930	broiler, feces	BY 94	2021-04-07	Campylobacter coli	n.a.	4	>32	2	0,25	0,5	>64	CIP, TET	2-fold
BfR-CA-19932	broiler, feces	BY 96	2021-04-07	Campylobacter jejuni	n.a.	<=2	4	<=1	<=0,12	0,5	16	CIP, TET	2-fold
BfR-CA-19933	broiler, feces	BY 97	2021-04-07	Campylobacter coli	n.a.	4	32	<=1	0,25	0,5	>64	CIP, TET	2-fold
BfR-CA-19934	broiler, feces	BY 98	2021-04-15	Campylobacter coli	n.a.	<=2	32	<=1	1	1	>64	CIP, ETP, TET	3-fold
BfR-CA-19935	broiler, feces	BY 99	2021-04-15	Campylobacter coli	n.a.	<=2	8	<=1	0,25	0,5	>64	CIP, TET	2-fold
BfR-CA-19936	broiler, feces	BY 100	2021-04-15	Campylobacter coli	n.a.	4	32	<=1	0,5	0,5	>64	CIP, TET	2-fold
BfR-CA-19937	broiler, feces	BY 101	2021-04-15	Campylobacter coli	n.a.	4	32	4	0,5	0,5	>64	CIP, TET	2-fold
BfR-CA-19938	broiler, feces	BY 102	2021-04-15	Campylobacter jejuni	n.a.	<=2	16	<=1	<=0,12	0,5	<=0,5	CIP	1-fold
BfR-CA-19939	broiler, feces	BY 103	2021-04-15	Campylobacter coli	n.a.	4	32	2	0,5	0,5	>64	CIP, TET	2-fold
BfR-CA-19940	broiler, feces	BY 104	2021-04-15	Campylobacter coli	n.a.	4	16	2	1	1	>64	CIP, ETP, TET	3-fold
BfR-CA-19941	broiler, feces	BY 105	2021-04-15	Campylobacter coli	n.a.	<=2	32	<=1	0,25	0,5	>64	CIP, TET	2-fold
BfR-CA-19942	broiler, feces	BY 106	2021-04-15	Campylobacter coli	n.a.	<=2	16	2	<=0,12	0,5	>64	CIP, TET	2-fold
BfR-CA-19943	broiler, feces	BY 107	2021-04-15	Campylobacter jejuni	n.a.	<=2	<=0,12	<=1	<=0,12	0,5	<=0,5	sensitive	sensitive
BfR-CA-19944	broiler, feces	BY 108	2021-04-15	Campylobacter coli	n.a.	<=2	4	<=1	0,25	0,5	>64	CIP, TET	2-fold
BfR-CA-19945	broiler, feces	BY 109	2021-04-15	Campylobacter jejuni	n.a.	<=2	<=0,12	<=1	<=0,12	0,5	>64	TET	1-fold
BfR-CA-19946	broiler, feces	BY 110	2021-04-15	Campylobacter coli	n.a.	4	32	2	0,25	0,5	>64	CIP, TET	2-fold
BfR-CA-19947	broiler, feces	BY 111	2021-04-15	Campylobacter jejuni	n.a.	<=2	8	<=1	<=0,12	0,5	>64	CIP, TET	2-fold
BfR-CA-19948	broiler, feces	BY 112	2021-04-15	Campylobacter coli	n.a.	4	32	2	0,25	0,5	>64	CIP, TET	2-fold
BfR-CA-19949	broiler, feces	BY 113	2021-04-15	Campylobacter coli	n.a.	<=2	8	<=1	1	0,5	>64	CIP, ETP, TET	3-fold
BfR-CA-19950	broiler, feces	BY 114	2021-04-15	Campylobacter coli	n.a.	4	32	<=1	0,25	0,5	>64	CIP, TET	2-fold
BfR-CA-19953	broiler, feces	IndChi 2	2021-06-17	Campylobacter coli	n.a.	<=2	16	<=1	1	0,5	>64	CIP, ETP, TET	3-fold
BfR-CA-19954	broiler, feces	IndChi 3	2021-06-16	Campylobacter coli	n.a.	<=2	16	<=1	1	0,5	>64	CIP, ETP, TET	3-fold
BfR-CA-19955	broiler, feces	IndChi 4	2021-06-17	Campylobacter coli	n.a.	4	16	<=1	1	0,5	>64	CIP, ETP, TET	3-fold
BfR-CA-19956	broiler, feces	IndChi 5	2021-06-03	Campylobacter coli	n.a.	<=2	16	<=1	1	0,5	>64	CIP, ETP, TET	3-fold
BfR-CA-19957	broiler, feces	IndChi 6	2021-06-17	Campylobacter coli	n.a.	<=2	16	<=1	0,5	0,5	>64	CIP, TET	2-fold
BfR-CA-19958	broiler, feces	IndChi 7	2021-06-17	Campylobacter coli	n.a.	<=2	16	<=1	1	0,5	>64	CIP, ETP, TET	3-fold
BfR-CA-19959	broiler, feces	IndChi 8	2021-06-17	Campylobacter coli	n.a.	<=2	16	<=1	1	0,5	>64	CIP, ETP, TET	3-fold
BfR-CA-19960	broiler, feces	IndChi 9	2021-06-17	Campylobacter coli	n.a.	<=2	16	<=1	1	0,5	>64	CIP, ETP, TET	3-fold
BfR-CA-19962	broiler, feces	IndChi 11	2021-06-17	Campylobacter coli	n.a.	<=2	16	<=1	1	0,5	>64	CIP, ETP, TET	3-fold
BfR-CA-19963	broiler, feces	IndChi 12	2021-06-17	Campylobacter coli	n.a.	<=2	16	<=1	0,5	0,5	>64	CIP, TET	2-fold
BfR-CA-19964	broiler, feces	IndChi 13	2021-06-17	Campylobacter coli	n.a.	<=2	16	<=1	0,5	0,5	>64	CIP, TET	2-fold
BfR-CA-19965	broiler, feces	IndChi 14	2021-06-17	Campylobacter jejuni	n.a.	4	16	<=1	0,25	0,5	>64	CIP, TET	2-fold
BfR-CA-19966	broiler, feces	IndChi 15	2021-06-17	Campylobacter coli	n.a.	<=2	16	<=1	1	0,5	>64	CIP, ETP, TET	3-fold
BfR-CA-19968	broiler, feces	IndChi 17	2021-06-17	Campylobacter coli	n.a.	<=2	16	<=1	1	0,5	>64	CIP, ETP, TET	3-fold
BfR-CA-19969	broiler, feces	IndChi 18	2021-06-17	Campylobacter coli	n.a.	<=2	16	<=1	2	0,5	>64	CIP, ETP,TET	3-fold
BfR-CA-19970	broiler, feces	IndChi 19	2021-06-17	Campylobacter coli	n.a.	<=2	16	<=1	1	0,5	>64	CIP, ETP, TET	3-fold
BfR-CA-19971	broiler, feces	IndChi 20	2021-06-17	Campylobacter coli	n.a.	<=2	16	<=1	1	0,5	>64	CIP, ETP, TET	3-fold
BfR-CA-19972	broiler, feces	IndChi 21	2021-06-17	Campylobacter coli	n.a.	<=2	16	<=1	0,5	0,5	>64	CIP, TET	2-fold
BfR-CA-19973	broiler, feces	IndChi 22	2021-06-17	Campylobacter jejuni	n.a.	4	16	<=1	<=0,12	0,5	>64	CIP, TET	2-fold
BfR-CA-19974	broiler, feces	IndChi 23	2021-06-17	Campylobacter coli	n.a.	<=2	16	<=1	1	0,5	>64	CIP, ETP, TET	3-fold
BfR-CA-19975	broiler, feces	IndChi 24	2021-06-17	Campylobacter coli	n.a.	<=2	16	<=1	1	0,5	>64	CIP, ETP, TET	3-fold
BfR-CA-19976	broiler, feces	IndChi 25	2021-06-17	Campylobacter coli	n.a.	<=2	16	<=1	1	0,5	>64	CIP, ETP, TET	3-fold
BfR-CA-19977	broiler, feces	IndChi 26	2021-06-17	Campylobacter coli	n.a.	<=2	16	<=1	1	0,5	>64	CIP, ETP, TET	3-fold
BfR-CA-19978	broiler, feces	IndChi 27	2021-06-17	Campylobacter coli	n.a.	<=2	16	<=1	1	0,5	>64	CIP, ETP, TET	3-fold
BfR-CA-19979	broiler, feces	IndChi 28	2021-06-17	Campylobacter coli	n.a.	<=2	16	<=1	1	0,5	>64	CIP, ETP, TET	3-fold
BfR-CA-19980	broiler, feces	IndChi 29	2021-06-17	Campylobacter coli	n.a.	<=2	16	<=1	1	0,5	>64	CIP, ETP, TET	3-fold
BfR-CA-19981	broiler, feces	IndChi 30	2021-06-17	Campylobacter coli	n.a.	<=2	16	<=1	1	0,5	>64	CIP, ETP, TET	3-fold
BfR-CA-19982	broiler, feces	IndChi 31	2021-06-17	Campylobacter coli	n.a.	<=2	16	<=1	1	0,5	>64	CIP, ETP, TET	3-fold
BfR-CA-19983	broiler, feces	IndChi 32	2021-07-09	Campylobacter coli	n.a.	<=2	16	<=1	0,5	0,5	>64	CIP, TET	2-fold
BfR-CA-19984	broiler, feces	IndChi 33	2021-07-09	Campylobacter coli	n.a.	<=2	16	<=1	0,5	0,5	>64	CIP, TET	2-fold
BfR-CA-19985	broiler, feces	IndChi 34	2021-07-09	Campylobacter coli	n.a.	<=2	16	<=1	1	0,5	>64	CIP, ETP, TET	3-fold
BfR-CA-19986	broiler, feces	IndChi 35	2021-07-09	Campylobacter coli	n.a.	<=2	16	<=1	1	0,5	64	CIP, ETP, TET	3-fold
BfR-CA-19987	broiler, feces	IndChi 36	2021-07-09	Campylobacter coli	n.a.	<=2	32	<=1	1	0,5	>64	CIP, ETP, TET	3-fold
BfR-CA-19988	broiler, feces	IndChi 37	2021-07-09	Campylobacter coli	n.a.	<=2	16	<=1	0,5	0,5	>64	CIP, TET	2-fold
BfR-CA-19990	broiler, feces	IndChi 39	2021-07-09	Campylobacter coli	n.a.	<=2	16	<=1	1	0,5	>64	CIP, ETP, TET	3-fold
BfR-CA-19991	broiler, feces	IndChi 40	2021-07-09	Campylobacter coli	n.a.	<=2	16	<=1	1	0,5	>64	CIP, ETP, TET	3-fold
BfR-CA-19992	broiler, feces	IndChi 41	2021-07-09	Campylobacter coli	n.a.	4	16	<=1	1	0,5	>64	CIP, ETP, TET	3-fold
BfR-CA-19993	broiler, feces	IndChi 42	2021-07-09	Campylobacter coli	n.a.	<=2	16	<=1	1	0,5	>64	CIP, ETP, TET	3-fold
BfR-CA-19994	broiler, feces	IndChi 43	2021-07-09	Campylobacter coli	n.a.	<=2	16	<=1	1	0,5	>64	CIP, ETP, TET	3-fold
BfR-CA-19997	broiler, feces	IndChi 46	2021-07-09	Campylobacter coli	n.a.	<=2	16	<=1	1	0,5	>64	CIP, ETP, TET	3-fold
BfR-CA-19998	broiler, feces	IndChi 47	2021-07-09	Campylobacter jejuni	n.a.	<=2	8	<=1	0,25	0,5	<=0,5	CIP	1-fold
BfR-CA-19999	broiler, feces	IndChi 48	2021-07-09	Campylobacter coli	n.a.	<=2	16	<=1	1	0,5	>64	CIP, ETP, TET	3-fold
BfR-CA-20000	broiler, feces	IndChi 49	2021-07-09	Campylobacter coli	n.a.	<=2	16	<=1	1	0,5	>64	CIP, ETP, TET	3-fold
BfR-CA-20001	broiler, feces	IndChi 50	2021-07-09	Campylobacter coli	n.a.	<=2	16	<=1	1	0,5	>64	CIP, ETP, TET	3-fold
n.a.	broiler, feces	BY 11	2020-07-03	non culturable - PCR C. coli	n.a.	n.a.	n.a.	n.a.	n.a.	n.a.	n.a.	n.a.	n.a.
n.a.	broiler, feces	BY 12	2020-07-03	non culturable - PCR mixed C. jejuni/C. coli	n.a.	n.a.	n.a.	n.a.	n.a.	n.a.	n.a.	n.a.	n.a.
n.a.	broiler, feces	BY 13	2020-07-03	non culturable - PCR mixed C. jejuni/C. coli	n.a.	n.a.	n.a.	n.a.	n.a.	n.a.	n.a.	n.a.	n.a.
n.a.	broiler, feces	BY 16	2020-07-03	non culturable - PCR C. coli	n.a.	n.a.	n.a.	n.a.	n.a.	n.a.	n.a.	n.a.	n.a.
n.a.	broiler, feces	BY 17	2020-07-03	non culturable	n.a.	n.a.	n.a.	n.a.	n.a.	n.a.	n.a.	n.a.	n.a.
n.a.	broiler, feces	BY 19	2020-07-03	non culturable - PCR mixed C. jejuni/C. coli	n.a.	n.a.	n.a.	n.a.	n.a.	n.a.	n.a.	n.a.	n.a.
n.a.	broiler, feces	BY 21	2020-07-17	non culturable - PCR mixed C. jejuni/C. coli	n.a.	n.a.	n.a.	n.a.	n.a.	n.a.	n.a.	n.a.	n.a.
n.a.	broiler, feces	BY 22	2020-07-17	non culturable - PCR C. coli	n.a.	n.a.	n.a.	n.a.	n.a.	n.a.	n.a.	n.a.	n.a.
n.a.	broiler, feces	BY 23	2020-07-17	non culturable - PCR mixed C. jejuni/C. coli	n.a.	n.a.	n.a.	n.a.	n.a.	n.a.	n.a.	n.a.	n.a.
n.a.	broiler, feces	BY 24	2020-07-17	non culturable - PCR C. jejuni	n.a.	n.a.	n.a.	n.a.	n.a.	n.a.	n.a.	n.a.	n.a.
n.a.	broiler, feces	BY 26	2020-07-17	non culturable - PCR C. coli	n.a.	n.a.	n.a.	n.a.	n.a.	n.a.	n.a.	n.a.	n.a.
n.a.	broiler, feces	BY 56	2021-04-01	non culturable	n.a.	n.a.	n.a.	n.a.	n.a.	n.a.	n.a.	n.a.	n.a.
n.a.	broiler, feces	BY 69	2021-04-01	non culturable	n.a.	n.a.	n.a.	n.a.	n.a.	n.a.	n.a.	n.a.	n.a.
n.a.	human stool	H no cul Afkhazashvili	2020-07-15	non culturable - PCR C. jejuni	n.a.	n.a.	n.a.	n.a.	n.a.	n.a.	n.a.	n.a.	n.a.
n.a.	human stool	H29	2020-12-25	non culturable	n.a.	n.a.	n.a.	n.a.	n.a.	n.a.	n.a.	n.a.	n.a.
n.a.	human stool	H no cu Kurtskhalia	2021-06-16	non culturable - PCR C. jejuni	n.a.	n.a.	n.a.	n.a.	n.a.	n.a.	n.a.	n.a.	n.a.

## Sheet: TabS2_WGS_data_overview
strain No.	source	original No.	Isolation date	Species	NGS_Species	coverage depth	number contiqs	ST	CC	aspA	glnA	gltA	glyA	pgm	tkt	uncA	amr genecount	amr genecount aquired	amr genecount points	amr genes	mobile amr genecount	mobile amr genes	plasmids contigs	plasmids cumulativelength	plasmids circular	strain No.	Res profile
BfR-CA-19789	broiler, feces	BY 5	2020-02-12	Campylobacter coli	Campylobacter coli	74.5	54	1058	ST-828 complex	33	39	30	82	104	35	17	3	2	1	blaOXA-489;gyrA_T86I;tet(O)	0	None found	1	26044	0	BfR-CA-19789	CIP, TET
BfR-CA-19797	human stool	H8	2020-07-06	Campylobacter jejuni	Campylobacter jejuni	90.5	40	38	ST-48 complex	2	4	2	2	6	1	5	2	1	1	blaOXA-193;gyrA_T86I	0	None found	1	29179	0	BfR-CA-19797	CIP
BfR-CA-19798	human stool	H5	2020-07-08	Campylobacter jejuni	Campylobacter jejuni	76	45	11759	ST-574	7	84	2	10	11	3	3	4	2	2	50S_L22_A103V;blaOXA-193;gyrA_T86I;tet(O)	0	None found	0	0	0	BfR-CA-19798	CIP, TET
BfR-CA-19799	human stool	H9	2020-07-13	Campylobacter coli	Campylobacter coli	96.5	54	855	ST-828 complex	33	39	30	79	104	35	17	3	2	1	blaOXA-489;gyrA_T86I;tet(O)	0	None found	1	26043	0	BfR-CA-19799	CIP, ETP, TET
BfR-CA-19802	human stool	H12	2020-08-20	Campylobacter coli	Campylobacter coli	93.8	56	11762	ST-828 complex	33	39	30	82	104	47	731	3	2	1	blaOXA-594;gyrA_T86I;tet(O)	0	None found	1	40871	0	BfR-CA-19802	CIP, TET
BfR-CA-19804	human stool	H18	2020-09-29	Campylobacter coli	Campylobacter coli	64.2	70	855	ST-828 complex	33	39	30	79	104	35	17	4	2	2	50S_L22_A103V;blaOXA-193;gyrA_T86I;tet(O)	0	None found	9	43987	0	BfR-CA-19804	CIP, ETP, TET
BfR-CA-19805	human stool	H19	2020-09-29	Campylobacter jejuni	Campylobacter jejuni	80.1	31	356	ST-353 complex	14	17	5	2	11	3	6	1	0	1	gyrA_T86I	0	None found	0	0	0	BfR-CA-19805	CIP
BfR-CA-19806	human stool	H20	2020-10-13	Campylobacter jejuni	Campylobacter jejuni	67.9	33	356	ST-353 complex	14	17	5	2	11	3	6	1	0	1	gyrA_T86I	0	None found	0	0	0	BfR-CA-19806	CIP
BfR-CA-19807	human stool	H27	2020-12-10	Campylobacter coli	Campylobacter coli	94.6	29	854	ST-828 complex	33	38	30	82	104	43	17	3	2	1	aadE-Cc;gyrA_T86I;tet(O)	0	None found	1	3397	0	BfR-CA-19807	CIP, TET
BfR-CA-19808	human stool	H28	2020-12-15	Campylobacter coli	Campylobacter coli	53.9	38	8043	none	33	66	30	79	113	35	17	2	1	1	blaOXA-193;gyrA_T86I	0	None found	1	44061	0	BfR-CA-19808	CIP, ETP
BfR-CA-19812	human stool	H34	2021-03-05	Campylobacter jejuni	Campylobacter jejuni	67.2	135	531	none	2	71	5	62	11	67	6	3	2	1	blaOXA-452;gyrA_T86I;tet(O)	0	None found	2	5954	0	BfR-CA-19812	CIP, TET
BfR-CA-19817	human stool	H39	2021-05-13	Campylobacter jejuni	Campylobacter jejuni	53.1	28	1947	ST-22 complex	1	94	6	4	3	3	3	2	1	1	blaOXA-193;gyrA_T86I	0	None found	0	0	0	BfR-CA-19817	CIP
BfR-CA-19820	human stool	H13	2020-08-20	Campylobacter jejuni	Campylobacter jejuni	72.5	45	49	ST-49 complex	3	1	5	17	11	11	6	1	1	0	blaOXA-461	0	None found	2	73430	0	BfR-CA-19820	sensitiv
BfR-CA-19827	broiler, feces	BY 15	2020-07-03	Campylobacter coli	Campylobacter coli	57.5	40	825	ST-828 complex	33	39	30	82	113	47	17	0	0	0		0	None found	2	37212	0	BfR-CA-19827	sensitiv
BfR-CA-19828	broiler, feces	BY 18	2020-07-03	Campylobacter jejuni	Campylobacter jejuni	99.6	30	354	ST-354 complex	8	10	2	2	11	12	6	3	2	1	blaOXA-460;gyrA_T86I;tet(O)	0	None found	0	0	0	BfR-CA-19828	CIP, TET
BfR-CA-19831	broiler, feces	BY 33	2021-02-11	Campylobacter jejuni	Campylobacter jejuni	75.1	71	464	ST-464 complex	24	2	2	2	10	3	1	3	1	2	50S_L22_A103V;gyrA_T86I;tet(O)	0	None found	0	0	0	BfR-CA-19831	CIP, TET
BfR-CA-19833	broiler, feces	BY 37	2021-02-11	Campylobacter coli	Campylobacter coli	70.3	35	828	ST-828 complex	33	39	30	82	104	43	17	4	3	1	aadE-Cc;blaOXA-489;gyrA_T86I;tet(O)	0	None found	1	28684	1	BfR-CA-19833	CIP, TET
BfR-CA-19839	broiler, feces	BY 45	2021-02-23	Campylobacter jejuni	Campylobacter jejuni	66.7	19	1723	ST-354 complex	8	17	2	2	11	12	6	1	1	0	blaOXA-460	0	None found	0	0	0	BfR-CA-19839	sensitiv
BfR-CA-19845	human stool	H30	2021-01-11	Campylobacter jejuni	Campylobacter jejuni	50.6	55	11759	ST-574	7	84	2	10	11	3	3	4	2	2	50S_L22_A103V;blaOXA-193;gyrA_T86I;tet(O)	0	None found	0	0	0	BfR-CA-19845	CIP, TET
BfR-CA-19846	broiler, feces	BY 27	2020-07-17	Campylobacter jejuni	Campylobacter jejuni	80.6	56	305	ST-574 complex	9	53	2	10	11	3	3	4	2	2	50S_L22_A103V;blaOXA-193;gyrA_T86I;tet(O)	0	None found	0	0	0	BfR-CA-19846	CIP, TET
BfR-CA-19851	human stool	H41	2021-06-08	Campylobacter jejuni	Campylobacter jejuni	58.6	56	607	ST-607 complex	8	2	5	53	11	3	1	3	2	1	blaOXA-193;gyrA_T86I;tet(O)	0	None found	0	0	0	BfR-CA-19851	CIP, TET
BfR-CA-19853	human stool	H43	2021-06-16	Campylobacter jejuni	Campylobacter jejuni	102.9	33	658	ST-658 complex	2	4	2	4	19	3	6	2	2	0	blaOXA-193;tet(O)	0	None found	0	0	0	BfR-CA-19853	TET
BfR-CA-19854	human stool	H44	2021-06-16	Campylobacter coli	Campylobacter coli	93.3	49	902	ST-828 complex	33	39	30	79	104	43	17	3	2	1	blaOXA-489;gyrA_T86I;tet(O)	0	None found	1	26364	0	BfR-CA-19854	CIP, ETP, TET
BfR-CA-19857	human stool	H47	2021-07-01	Campylobacter coli	Campylobacter coli	97.6	52	902	ST-828 complex	33	39	30	79	104	43	17	4	3	1	aadE;blaOXA;gyrA_T86I;tet(O)	0	None found	0	0	0	BfR-CA-19857	CIP, TET
BfR-CA-19863	human stool	H53	2021-07-30	Campylobacter jejuni	Campylobacter jejuni	51	50	356	ST-353 complex	14	17	5	2	11	3	6	1	0	1	gyrA_T86I	0	None found	0	0	0	BfR-CA-19863	CIP
BfR-CA-19866	human stool	H56	2021-09-23	Campylobacter jejuni	Campylobacter jejuni	83.5	32	356	ST-353 complex	14	17	5	2	11	3	6	1	0	1	gyrA_T86I	0	None found	0	0	0	BfR-CA-19866	CIP
BfR-CA-19874	broiler, feces	BY 46	2021-02-23	Campylobacter coli	Campylobacter coli	102.3	38	902	ST-828 complex	33	39	30	79	104	43	17	2	0	2	50S_L22_A103V;gyrA_T86I	0	None found	0	0	0	BfR-CA-19874	CIP, ETP
BfR-CA-19876	broiler, feces	BY 48	2021-02-26	Campylobacter jejuni	Campylobacter jejuni	71.8	52	1723	ST-354 complex	8	17	2	2	11	12	6	3	2	1	blaOXA-460;gyrA_T86I;tet(O)	0	None found	0	0	0	BfR-CA-19876	CIP, TET
BfR-CA-19902	human stool	H29	2020-12-25	Campylobacter coli	Campylobacter coli	99.9	41	3990	ST-828 complex	33	66	30	79	104	43	17	3	2	1	blaOXA-489;gyrA_T86I;tet(O)	0	None found	0	0	0	BfR-CA-19902	CIP, ETP, TET
BfR-CA-19906	broiler, feces	BY 80	2021-04-07	Campylobacter coli	Campylobacter coli	68.4	55	828	ST-828 complex	33	39	30	82	104	43	17	2	1	1	blaOXA-193;gyrA_T86I	0	None found	0	0	0	BfR-CA-19906	CIP, ETP
BfR-CA-19911	broiler, feces	BY 66	2021-04-01	Campylobacter jejuni	Campylobacter jejuni	37.3	50	2801	ST-581 complex	7	112	5	62	11	3	6	3	2	1	blaOXA;gyrA_T86I;tet(O)	0	None found	1	1983	1	BfR-CA-19911	CIP, TET
BfR-CA-19922	broiler, feces	BY 86	2021-04-07	Campylobacter coli	Campylobacter coli	96.7	36	1058	ST-828 complex	33	39	30	82	104	35	17	3	2	1	blaOXA-489;gyrA_T86I;tet(O)	0	None found	1	26552	0	BfR-CA-19922	CIP, TET
BfR-CA-19931	broiler, feces	BY 95	2021-04-07	Campylobacter jejuni	Campylobacter jejuni	66.9	64	464	ST-464 complex	24	2	2	2	10	3	1	2	1	1	gyrA_T86I;tet(O)	0	None found	0	0	0	BfR-CA-19931	CIP, TET
BfR-CA-19951	broiler, feces	BY 115	2021-04-15	Campylobacter jejuni	Campylobacter jejuni	97	33	45	ST-45 complex	4	7	10	4	1	7	1	2	1	1	gyrA_T86I;tet(O)	0	None found	0	0	0	BfR-CA-19951	CIP, TET
BfR-CA-19952	broiler, feces	IndChi 1	2021-06-03	Campylobacter coli	Campylobacter coli	98.5	46	855	ST-828 complex	33	39	30	79	104	35	17	4	2	2	50S_L22_A103V;blaOXA-193;gyrA_T86I;tet(O)	0	None found	2	29158	1	BfR-CA-19952	CIP, ETP, TET
BfR-CA-19961	broiler, feces	IndChi 10	2021-06-17	Campylobacter coli	Campylobacter coli	62.4	39	855	ST-828 complex	33	39	30	79	104	35	17	4	2	2	50S_L22_A103V;blaOXA-193;gyrA_T86I;tet(O)	0	None found	2	29121	0	BfR-CA-19961	CIP, ETP, TET
BfR-CA-19967	broiler, feces	IndChi 16	2021-06-17	Campylobacter jejuni	Campylobacter jejuni	51	27	3628	ST-443 complex	7	17	2	337	23	3	12	4	2	2	50S_L22_A103V;blaOXA-193;gyrA_T86I;tet(O)	0	None found	0	0	0	BfR-CA-19967	CIP, TET
BfR-CA-19989	broiler, feces	IndChi 38	2021-07-09	Campylobacter coli	Campylobacter coli	95.9	39	855	ST-828 complex	33	39	30	79	104	35	17	4	2	2	50S_L22_A103V;blaOXA-193;gyrA_T86I;tet(O)	0	None found	2	29500	0	BfR-CA-19989	CIP, TET
BfR-CA-19995	broiler, feces	IndChi 44	2021-07-09	Campylobacter jejuni	Campylobacter jejuni	101.1	37	3628	ST-443 complex	7	17	2	337	23	3	12	4	2	2	50S_L22_A103V;blaOXA-193;gyrA_T86I;tet(O)	0	None found	0	0	0	BfR-CA-19995	CIP, TET
BfR-CA-19996	broiler, feces	IndChi 45	2021-07-09	Campylobacter coli	Campylobacter coli	74.5	47	855	ST-828 complex	33	39	30	79	104	35	17	4	2	2	50S_L22_A103V;blaOXA-193;gyrA_T86I;tet(O)	0	None found	2	29454	1	BfR-CA-19996	CIP, ETP, TET

## Sheet: TabS3_WGS_data_plasmids
strain No.	Contig	Accession	Identity	Query_length	Bitscore	Query_coverage	Details
BfR-CA-19789	contig00013	NZ_CP017874.1	98.272	12671	22177	96	Campylobacter coli strain WA333 plasmid pCCDM33S, complete sequence
BfR-CA-19797	contig00010	NZ_CP017231.1	99532	7482	13623	46	Campylobacter jejuni strain FORC_046 plasmid pFORC46.2, complete sequence
BfR-CA-19799	contig00014	NZ_CP023547.1	98494	13013	22940	90	Campylobacter coli strain CFSAN032805 plasmid pCFSAN032805_2, complete sequence
BfR-CA-19802	contig00011	NC_006134.1	98882	20208	36056	49	Campylobacter coli plasmid pCC31, complete sequence
BfR-CA-19804	contig00014	NZ_CP017874.1	99246	7031	12689	92	Campylobacter coli strain WA333 plasmid pCCDM33S, complete sequence
BfR-CA-19804	contig00015	NZ_CP017870.1	99949	9711	17906	97	Campylobacter coli strain MG1116 plasmid pCCDM116S, complete sequence
BfR-CA-19804	contig00017	NZ_CP007187.1	94148	1948	2896	72	Campylobacter coli RM1875 plasmid pRM1875_3.4kbp, complete sequence
BfR-CA-19804	contig00018	NC_022656.1	98359	4145	7273	100	Campylobacter coli 15-537360 plasmid pCC42yr, complete sequence
BfR-CA-19804	contig00019	NZ_CP017870.1	95296	4124	6540	99	Campylobacter coli strain MG1116 plasmid pCCDM116S, complete sequence
BfR-CA-19804	contig00020	NZ_CP017874.1	96845	3708	6163	100	Campylobacter coli strain WA333 plasmid pCCDM33S, complete sequence
BfR-CA-19804	contig00021	NZ_CP017870.1	98886	3592	6405	99	Campylobacter coli strain MG1116 plasmid pCCDM116S, complete sequence
BfR-CA-19804	contig00026	NZ_CP028188.1	99596	1732	3160	100	Campylobacter coli strain CFSAN054106 plasmid pGMI16-001, complete sequence
BfR-CA-19804	contig00027	NZ_CP017870.1	99934	1509	2782	100	Campylobacter coli strain MG1116 plasmid pCCDM116S, complete sequence
BfR-CA-19807	contig00013	NZ_CP007187.1	94793	3092	4754	89	Campylobacter coli RM1875 plasmid pRM1875_3.4kbp, complete sequence
BfR-CA-19808	contig00011	NZ_CP017872.1	98265	13893	24271	31	Campylobacter coli strain BP3183 plasmid pCCDM183, complete sequence
BfR-CA-19812	contig00018	NZ_CP014345.1	99898	3918	7212	100	Campylobacter jejuni strain RM3194 plasmid, complete sequence
BfR-CA-19812	contig00031	NZ_CP017026.1	99358	1713	3101	84	Campylobacter coli plasmid pCC14983A-1, complete sequence
BfR-CA-19820	contig00010	NZ_CP010074.1	99023	16076	28795	64	Campylobacter jejuni subsp. jejuni strain 01-1512 plasmid pCj2, complete sequence
BfR-CA-19820	contig00011	NZ_CP028186.1	97.59	19296	33024	53	Campylobacter jejuni strain CFSAN054107 plasmid pGMI16-002, complete sequence
BfR-CA-19827	contig00017	NZ_CP007184.1	99159	14393	25896	86	Campylobacter coli RM1875 plasmid pRM1875_35kb, complete sequence
BfR-CA-19827	contig00018	NZ_CP014746.1	95905	6471	10414	70	Campylobacter jejuni strain OD267 plasmid pCJDM67 S, complete sequence
BfR-CA-19833	contig00011	NC_022656.1	98591	11571	20461	40	Campylobacter coli 15-537360 plasmid pCC42yr, complete sequence
BfR-CA-19854	contig00013	NC_022656.1	98191	14155	24705	89	Campylobacter coli 15-537360 plasmid pCC42yr, complete sequence
BfR-CA-19952	contig00011	NZ_CP023547.1	98511	11686	20593	66	Campylobacter coli strain CFSAN032805 plasmid pCFSAN032805_2, complete sequence
BfR-CA-19952	contig00014	NZ_CP007187.1	94583	3120	4774	90	Campylobacter coli RM1875 plasmid pRM1875_3.4kbp, complete sequence
BfR-CA-19961	contig00011	NZ_CP017874.1	97526	11721	19989	87	Campylobacter coli strain WA333 plasmid pCCDM33S, complete sequence
BfR-CA-19961	contig00013	NZ_CP007187.1	94558	3142	4802	91	Campylobacter coli RM1875 plasmid pRM1875_3.4kbp, complete sequence
BfR-CA-19989	contig00011	NZ_CP023547.1	98967	10939	19571	62	Campylobacter coli strain CFSAN032805 plasmid pCFSAN032805_2, complete sequence
BfR-CA-19989	contig00013	NZ_CP007187.1	94558	3142	4802	91	Campylobacter coli RM1875 plasmid pRM1875_3.4kbp, complete sequence
BfR-CA-19992	contig00011	NZ_CP017870.1	97109	10825	18233	41	Campylobacter coli strain MG1116 plasmid pCCDM116S, complete sequence
BfR-CA-19996	contig00011	NZ_CP023547.1	98967	10939	19571	63	Campylobacter coli strain CFSAN032805 plasmid pCFSAN032805_2, complete sequence
BfR-CA-19996	contig00013	NZ_CP007187.1	94583	3120	4774	90	Campylobacter coli RM1875 plasmid pRM1875_3.4kbp, complete sequence
